# Supplementary material for: STAT3 Represses Nitric Oxide Synthesis in Human Macrophages upon Mycobacterium tuberculosis Infection
Source: Sci Rep. 2016 Jul 7;6:29297. doi: 10.1038/srep29297 (PMC4935992; doi:10.1038/srep29297)
Supplement: Supplementary Table S1 [file srep29297-s1.xls]

## Sheet: Table S1_1
Table S1_1. Columbus Script for Fig 1b
Input Image	Stack Processing : Individual Planes
	Flatfield Correction : None
Cells and intracellular GFP-M. tuberculosis (GFP-H37Rv) detection
Find Nuclei	Channel : Exp1Cam1	Method : B	Output Population : Nuclei
		Common Threshold : 0.5
		Area : > 20 µm²
		Split Factor : 7
		Individual Threshold : 0.4
		Contrast : > 0.5
Find Cytoplasm	Channel : Exp1Cam1	Method : D
	Nuclei : Nuclei	Individual Threshold : 0.15
Select Cell Region	Population : Nuclei	Method : Resize Region [µm/px]	Output Region : Nucleus
		Region Type : Nucleus Region
		Outer Border : -2 px
		Inner Border : INF px
Select Cell Region (2)	Population : Nuclei	Method : Resize Region [%]	Output Region : Cytoplasm
		Region Type : Cytoplasm Region
		Outer Border : -30 %
		Inner Border : 45 %
Calculate Intensity Properties	Channel : Exp1Cam2	Method : Standard	Output Properties : Intensity GFP-H37Rv
	Population : Nuclei	Mean
	Region : Cell	Standard Deviation
		Coefficient of Variance
		Sum
		Maximum
		Minimum
Select Population	Population : Nuclei	Method : Filter by Property	Output Population : Infected cells
		Intensity GFP-H37Rv Mean : > 80
		Intensity GFP-H37Rv Maximum : > 600
		Boolean Operations : F1 and F2
Select Population (4)	Population : Nuclei	Method : Filter by Property	Output Population : Uninfected cells
		Intensity GFP-H37Rv Mean : < 80
		Intensity GFP-H37Rv Maximum : < 800
		Boolean Operations : F1 and F2
Calculate Intensity Properties (2)	Channel : Exp2Cam2	Method : Standard	Output Properties : Intensity p-STAT5 in infected-nuclei
	Population : Infected cells	Mean
	Region : Nucleus	Standard Deviation
		Coefficient of Variance
		Sum
		Maximum
		Minimum
Select Population (3)	Population : Infected cells	Method : Filter by Property	Output Population : Infected cells_with_PY-STAT translocation
		Intensity p-STAT5 in infected-nuclei Mean : > 600
		Intensity p-STAT5 in infected-nuclei Maximum : > 1000
		Intensity p-STAT5 in infected-nuclei Sum : > 900000
		Boolean Operations : F1 and F2 and F3
Calculate Intensity Properties (3)	Channel : Exp2Cam2	Method : Standard	Output Properties : Intensity p-STAT5 in uninfected-nuclei
	Population : Uninfected cells	Mean
	Region : Nucleus	Standard Deviation
		Coefficient of Variance
		Sum
		Maximum
		Minimum
Select Population (2)	Population : Uninfected cells	Method : Filter by Property	Output Population : unifected cells_with_PY-STAT translocation
		Intensity p-STAT5 in uninfected-nuclei Mean : > 600
		Intensity p-STAT5 in uninfected-nuclei Maximum : > 1000
		Intensity p-STAT5 in uninfected-nuclei Sum : > 900000
		Boolean Operations : F1 and F2 and F3
Calculate Intensity Properties (4)	Channel : Exp2Cam2	Method : Standard	Output Properties : Intensity p-STAT5 in Total-nucleis
	Population : Nuclei	Mean
	Region : Nucleus	Standard Deviation
		Coefficient of Variance
		Sum
		Maximum
		Minimum
Select Population (5)	Population : Nuclei	Method : Filter by Property	Output Population : Total cells_with_PY-STAT translocation
		Intensity p-STAT5 in Total-nucleis Mean : > 600
		Intensity p-STAT5 in Total-nucleis Maximum : > 1000
		Intensity p-STAT5 in Total-nucleis Sum : > 900000
		Boolean Operations : F1 and F2 and F3

## Sheet: Table S1_2
Table S1_2. Columbus Script for Fig 4b
Input Image	Stack Processing : Individual Planes
	Flatfield Correction : None
Cells and intracellular GFP-M. tuberculosis (GFP-H37Rv) detection
Find Nuclei	Channel : Exp1Cam1	Method : B	Output Population : Nuclei
	ROI : None	Common Threshold : 0.25
		Area : > 20 µm²
		Split Factor : 6
		Individual Threshold : 0.35
		Contrast : > 0.1
Calculate Intensity Properties	Channel : Exp1Cam1	Method : Standard	Output Properties : Intensity Nucleus Exp1Cam1
	Population : Nuclei	Mean
	Region : Nucleus
Select Population	Population : Nuclei	Method : Filter by Property	Output Population : Noyaux
		Intensity Nucleus Exp1Cam1 Mean : > 300
Find Cytoplasm	Channel : Exp1Cam2	Method : A
	Nuclei : Noyaux	Individual Threshold : 0.15
Find Spots	Channel : Exp2Cam2	Method : A	Output Population : Spots
	ROI : Noyaux	Relative Spot Intensity : > 0.04
		Splitting Coefficient : 0.525
		Calculate Spot Properties
Calculate Intensity Properties (2)	Channel : Exp2Cam2	Method : Standard	Output Properties : Intensity Spot Exp2Cam2
	Population : Spots	Mean
	Region : Spot
Select Population (2)	Population : Spots	Method : Filter by Property	Output Population : Bactéries
		Intensity Spot Exp2Cam2 Mean : > 250
Select Region	Population : Bactéries	Method : Resize Region [µm/px]	Output Region : Proximité
	Region : Spot	Outer Border : -4 px
		Inner Border : INF px
Calculate Intensity Properties (3)	Channel : Exp1Cam2	Method : Standard	Output Properties : Intensity Proximité Exp1Cam2
	Population : Bactéries	Mean
	Region : Proximité
Find Spots (2)	Channel : Exp1Cam2	Method : C	Output Population : Spots Rouges
	ROI : Noyaux	Radius : ≤ 5 px
		Contrast : > 0.1
		Uncorrected Spot to Region Intensity : > 1
		Distance : ≥ 3 px
		Spot Peak Radius : 0 px
		Calculate Spot Properties
Calculate Intensity Properties (4)	Channel : Exp1Cam2	Method : Standard	Output Properties : Intensity Spot Exp1Cam2
	Population : Spots Rouges	Mean
	Region : Spot
Select Population (4)	Population : Spots Rouges	Method : Filter by Property	Output Population : Spots NO
		Intensity Spot Exp1Cam2 Mean : > 400
		Spot Contrast : > 0.3
		Boolean Operations : F1 and F2
Calculate Properties (2)	Population : Noyaux	Method : By Related Population	Output Properties : per Cell
		Related Population : Spots NO
		Number of Spots NO
		Spot Area [px²]
Calculate Intensity Properties (5)	Channel : Spots NO Channel	Method : Standard	Output Properties : Taux de recouvrement avec les NO
	Population : Bactéries	Mean
	Region : Proximité
Calculate Properties	Population : Noyaux	Method : By Related Population	Output Properties : per Cell
		Related Population : Bactéries
		Number of Bactéries
		Intensity Proximité Exp1Cam2 Mean
		Taux de recouvrement avec les NO Mean
Select Population (3)	Population : Noyaux	Method : Filter by Property	Output Population : Infected Cells
		Number of Bactéries- per Cell : > 0

## Sheet: Table S1_3
Table S1_3. Acapella Script for Fig 5b
//Vincent Delorme
//20140113
//Script v5
//Compatible with Columbus 2.5
SingleWell(compact=yes)
// INPUT
Input(file_path, "","Path to save output files: Basic", "p", "Leave empty if you don't want any export. You will need to start Columbus helper to pick up a folder")
Input(IN_ImageField, 0, "Image Field: Basic", "i", "Number of the image field to analyze. If set to 0 all image fields of the file are processed.")
Input(CH_nuclei, 2, "Nuclei channel: Basic", "i", "Type in the channel used for nuclei detection. Set to 0 if unused.")
Input(CH_cyto, 2, "Cytoplasm channel: Basic", "i", "Type in the channel used for cytoplasm detection. Unused if nuclei channel is set to 0.")
Input(Nuclei_Ring,15,"Cell Ring Radius (px): Detection","d", "Will be used only if cytoplasm channel is set to 0.")
Input(CH_bac, 1, "Bacteria channel: Basic", "i", "Type in the channel used for bacteria detection. Set to 0 if unused.")
Input(CH_spot, 0, "Spots channel: Basic", "i", "Type in the channel used for spot detection. Set to 0 if unused.")
Input(bac_threshold,150,"Bacteria threshold (Intensity): Detection", "d", "Only pixels above this given intensity will be used for clump and bacteria detection.")
Input(bac_minarea,3,"Min. bacterial size (px): Detection", "d")
Input(clump_minarea, 1000, "Min. clump size (px): Detection", "d")
Input(spot_method,false,"Detect spot by threshold: Detection", "y", "If set to yes, the threshold parameter will be used instead of the Columbus method.")
Input(spot_threshold,300,"Spot threshold (Intensity): Detection", "d", "Only pixels above this given intensity will be used for spot detection.")
Input(spot_size,3,"Max spot size (px): Detection", "d", "Maximum allowed size for spots.")
//Modification to fit columbus 2.5
Input(CellOuterBorderShift, -3.0, "Outer Shift: Membrane Region", "d", "Shift of the Membrane outer border with respect to cell border. Unit is image pixel. In case of positive value, the outer border is placed inside cell.")
Input(CellInnerBorderShift, 1.0, "Inner Shift: Membrane Region", "d", "Shift of the Membrane inner border with respect to cell border. Unit is image pixel. ")
//End of Modification
Input(out_all,false,"All outputs: Detection", "y", "If set to yes, all intensity, area and spotting details will be outputed.")
// SCRIPT INITIALIZING
OperaTemplates::ControlImages()
If(sourcedataprop.batch_size > 1)
	If(file_path != "")
		If( at("/",file_path,-1) == length(file_path))
			Set(file_path = file_path & sourcedata.PlateName.first)
		Else()
			Set(file_path = file_path & "/" & sourcedata.PlateName.first)
		End()
		FileInfo(file_path)
		If(fileinfo.exists == 0)
			MkDir(file_path)
		End()
	End()
End()
Create("table")
Rename(tbl_field = table)
If(CH_nuclei>0)
	Create("objectlist")
	Rename(obj_all_cells = objectlist)
End()
If(CH_bac>0)
	Create("objectlist")
	Rename(obj_all_bac = objectlist)
	Create("objectlist")
	Rename(obj_all_bac_clump = objectlist)
End()
If(CH_spot>0)
	Create("objectlist")
	Rename(obj_all_spots = objectlist)
End()
//Modification to fit columbus 2.5
If(CellOuterBorderShift>CellInnerBorderShift)
	Set(temp=CellOuterBorderShift)
	Set(CellOuterBorderShift=CellInnerBorderShift)
	Set(CellInnerBorderShift=temp)
End()
//End of Modification
Foreach(StartField .. EndField, "_FieldCounter")
	OperaTemplates::AssignPlane()
	If(CH_nuclei>0)
		Set(img_nuclei = _["IM_CH" & CH_nuclei])
		If(CH_cyto>0)
			Set(img_cyto = _["IM_CH" & CH_cyto])
		Else()
			Set(img_cyto = _["IM_CH" & CH_nuclei])
		End()
	End()
	If(CH_bac>0) Set(img_bac = _["IM_CH" & CH_bac]) End()
	If(CH_spot>0) Set(img_spot = _["IM_CH" & CH_spot]) End()
// CELL DETECTION
	If(CH_nuclei>0)
		Nuclei_Detection_Extended(img_nuclei, false)
		CalcIntensity(body,img_nuclei, objects=nuclei)
		RenameAttr(Avg_intensity = intensity, objects=objects)
		CalcIntensity(body,img_nuclei, objects=objects, Total=true)
		RenameAttr(Tot_intensity = intensity, objects=objects)
		CalcStat("max", AttrName="Max_intensity", Image=img_nuclei, objects=objects)
		Set(obj_nuclei = objects)
		If(CH_cyto>0)
			Cytoplasm_Detection_Extended(img_cyto,false,none,Nuclei)
			SetAttr(body_nuclei, obj_nuclei.body, objects=WholeCells)
		Else()
			CalcZone(Nuclei_Ring, objects=obj_nuclei, zonetype="equidistant")
			ZoneMask(oo, -Nuclei_Ring, objects=objects)
			Stencil2Objects(objects.zonemask)
			SetAttr(body_nuclei, obj_nuclei.body, objects=objects)
			CytoplasmRegion("body","body_nuclei", false, "Cytoplasm", none, false, objects)
			Set(objects = WholeCells)
		End()
		CalcIntensity(Cytoplasm,img_cyto,objects=objects)
		RenameAttr(Avg_intensity_cyto = Cytoplasm_intensity, objects=objects)
		CalcIntensity(Cytoplasm,img_cyto,objects=objects, Total=true)
		RenameAttr(Tot_intensity_cyto = Cytoplasm_intensity, objects=objects)
		CalcStat("max", AttrName="Max_intensity_cyto", Image=img_cyto, objects=objects)
//// Combining Cytoplasm & nuclei information
		SetAttr(border_nuclei, obj_nuclei.border, objects=objects)
		SetAttr(area_nuclei, obj_nuclei.area, objects=objects)
		SetAttr(Avg_Intensity_nuclei, obj_nuclei.Avg_intensity, objects=objects)
		SetAttr(Tot_Intensity_nuclei, obj_nuclei.Tot_intensity, objects=objects)								Fig 1
		SetAttr(Max_Intensity_nuclei, obj_nuclei.Max_intensity, objects=objects)
		CalcArea(body, objects=objects)
		CalcArea(Cytoplasm, objects=objects)
		//Modification to fit columbus 2.5
		ObjectRegion("body", CellOuterBorderShift, CellInnerBorderShift, none, objects)
		RenameAttr(Membrane = Object_Region, Objects=objects)
		Set(obj_cells = objects)
		//End of Modification
		//Previous method:
		////MembraneRegion("body", false, "Membrane", none, false,objects)
		////Set(obj_cells = WholeCells)
		//End of previous method
		ImageView(obj_nuclei.border, "Nuclei", image=img_nuclei, gamma=2.0)
		ImageView(obj_cells.border, "Cells", image=img_cyto, gamma=2.0)
		If(CH_spot>0)
			ImageView(obj_cells.Membrane, "Cell_out", image=img_cyto, gamma=2.0)
		End()
	End()
// BACTERIA DETECTION
	If(CH_bac>0)
		AntiMedian(image=img_bac)
		Set(img_bac_median = image)
		Mask(bac_threshold, image=img_bac_median)
		Mask2Stencil()
		Stencil2Objects()
		RemoveSmallObjects(bac_minarea)
		CalcArea()
		Set(obj_bac = objects)
		ObjectFilter("obj_bac.area[objectindex]<" & clump_minarea, objects=obj_bac)
		//Modification to fit columbus 2.5
		ObjectRegion("body", CellOuterBorderShift, CellInnerBorderShift, none, objects)
		RenameAttr(Membrane = Object_Region, Objects=objects)
		Set(obj_bac_single = objects)
		//End of Modification
		//Previous method:
		////MembraneRegion("body", false, "Membrane", none, false,objects)
		////Set(obj_bac_single = WholeCells)
		//End of previous method
		ObjectFilter("obj_bac.area[objectindex]>=" & clump_minarea, objects=obj_bac)
		//Modification to fit columbus 2.5
		ObjectRegion("body", CellOuterBorderShift, CellInnerBorderShift, none, objects)
		RenameAttr(Membrane = Object_Region, Objects=objects)
		Set(obj_bac_clump = objects)
		//End of Modification
		//Previous method:
		////MembraneRegion("body", false, "Membrane", none, false,objects)
		////Set(obj_bac_clump = WholeCells)
		//End of previous method
		Maximums(2, "SeparateByDistance", obj_bac_clump.body, Image=img_bac, Threshold=bac_threshold)
		ObjectsFromCenters(maximums,obj_bac_clump.body, "maximums", bac_minarea, img_bac)
		Set(obj_bac_declump = objects)
		AddObjects(obj_bac_declump, objects=obj_bac_single)
		CalcIntensity(body, img_bac, objects = objects)
		RenameAttr(Avg_intensity = intensity, objects=objects)
		CalcIntensity(body,img_bac,objects=objects, Total=true)
		RenameAttr(Tot_intensity = intensity, objects=objects)
		CalcStat("max", AttrName="Max_intensity", Image=img_bac, objects=objects)
		CalcMassCentre(body,objects=objects)
		//Modification to fit columbus 2.5
		ObjectRegion("body", CellOuterBorderShift, CellInnerBorderShift, none, objects)
		RenameAttr(Membrane = Object_Region, Objects=objects)
		Set(obj_bac = objects)
		//End of Modification
		//Previous method:
		////MembraneRegion("body", false, "Membrane", none, false,objects)
		////Set(obj_bac = WholeCells)
		//End of previous method
		ImageView(obj_bac_clump.border, "Clump", image=img_bac, gamma=2.0)
		ImageView(obj_bac.border, "Bac", image=img_bac, gamma=2.0)
		If(CH_spot>0)
			ImageView(obj_bac.membrane, "Bac_out", image=img_bac, gamma=2.0)
		End()
	End()
// SPOT DETECTION
	If(CH_spot>0)
		If(spot_method == true)
			AntiMedian(image=img_spot)
			Set(img_spot_median = image)
			Cluster(2, spot_threshold, img_spot_median)
			Set(obj_spots = objects)
			Maximums(2,"SeparateByDistance",obj_spots.body, Image=img_spot, Threshold=spot_threshold)
			Stencil2Objects(maximums)
			GrowStencil(maximums,spot_size,obj_spots.body, Image=img_spot, objects=objects)
			Stencil2Objects(GrownObjects)
			RemoveSmallObjects(2, objects=objects)
			Set(obj_spots = objects)
		Else()
			Delete(WholeCells)
			Spot_Detection_Extended(img_spot, "", false, false, false)
			Set(obj_spots = spots)
		End()
		CalcIntensity(body, img_spot, objects = obj_spots)
		RenameAttr(Avg_intensity = intensity, objects=objects)
		CalcIntensity(body, img_spot, objects = objects, Total=true)
		RenameAttr(Tot_intensity = intensity, objects=objects)
		CalcStat("max", AttrName="Max_intensity", Image=img_spot, objects=objects)
		CalcMassCentre(body,objects=objects)
		Set(obj_spots = objects)
		ImageView(obj_spots.border, "Spots", image=img_spot, gamma=2.0)
	End()
// ANALYSES
//// Attributes creation - cells
	if(CH_nuclei>0)
		Create("vector",0,obj_cells.@count,0)
		SetAttr("Infected",vector, objects=obj_cells)
		SetAttr("Spoted_in",vector, objects=objects)
		SetAttr("Spoted_out",vector, objects=objects)
		SetAttr("Spot_in_Avg_intensity",vector, objects=objects)
		SetAttr("Spot_out_Avg_intensity",vector, objects=objects)
		SetAttr("Infected_area",vector,objects=objects)
		SetAttr("Spoted_in_area",vector,objects=objects)
		SetAttr("Spoted_out_area",vector,objects=objects)
		Create("vector",13, obj_cells.@count, "")
		SetAttr("Infected_by",vector, objects=objects)
		SetAttr("Spoted_in_by",vector, objects=objects)
		SetAttr("Spoted_out_by",vector, objects=objects)
		Create("vector",13,obj_cells.@count,SourceDataProp.WellName)
		SetAttr("Well",vector, objects=objects)
		Rename(obj_cells = objects)
	End()
//// Attributes creation - bacteria
	If(CH_bac>0)
		Create("vector",0,obj_bac.@count,-1)
		SetAttr("Inside_cell",vector, objects=obj_bac)
		SetAttr("Inside_clump",vector, objects=objects)
		Create("vector",0,obj_bac.@count,0)
		SetAttr("Spoted_in",vector, objects=objects)
		SetAttr("Spoted_out",vector, objects=objects)
		SetAttr("Spot_in_Avg_intensity",vector, objects=objects)
		SetAttr("Spot_out_Avg_intensity",vector, objects=objects)
		SetAttr("Spoted_in_area",vector,objects=objects)
		SetAttr("Spoted_out_area",vector,objects=objects)
		Create("vector",13, obj_bac.@count, "")
		SetAttr("Spoted_in_by",vector, objects=objects)
		SetAttr("Spoted_out_by",vector, objects=objects)
		Create("vector",13,obj_bac.@count,SourceDataProp.WellName)
		SetAttr("Well",vector, objects=objects)
		Rename(obj_bac = objects)
//// Attributes creation - Clump
		Create("vector",0,obj_bac_clump.@count,0)
		SetAttr("Nb_Bac_in", vector, objects=obj_bac_clump)
		SetAttr("Spoted_in",vector, objects=objects)
		SetAttr("Spoted_out",vector, objects=objects)
		SetAttr("Spot_in_Avg_intensity",vector, objects=objects)
		SetAttr("Spot_out_Avg_intensity",vector, objects=objects)
		SetAttr("Spoted_in_area",vector,objects=objects)
		SetAttr("Spoted_out_area",vector,objects=objects)
		Create("vector",13, obj_bac_clump.@count, "")
		SetAttr("Bac_in",vector,objects=objects)
		SetAttr("Spoted_in_by",vector, objects=objects)
		SetAttr("Spoted_out_by",vector, objects=objects)
		Create("vector",13,obj_bac_clump.@count,SourceDataProp.WellName)
		SetAttr("Well",vector, objects=objects)
		Rename(obj_bac_clump = objects)
	End()
//// Attributes creation - spots
	If(CH_spot>0)
		Create("vector",0,obj_spots.@count,-1)
		SetAttr("Close_to_cell",vector, objects=obj_spots)
		SetAttr("Inside_cell",vector, objects=objects)
		SetAttr("Close_to_bac",vector, objects=objects)
		SetAttr("Inside_bac",vector, objects=objects)
		SetAttr("Inside_clump",vector, objects=objects)
		SetAttr("Close_to_clump",vector, objects=objects)
		Create("vector",13,obj_spots.@count,SourceDataProp.WellName)
		SetAttr("Well",vector, objects=objects)
		Rename(obj_spots = objects)
	End()
//// Attributes writing
	If(CH_bac>0)
		If(obj_bac.@count>0)
			Foreach(0..obj_bac.@count-1, "i")
//// Infection
				ObjectAtPoint(obj_bac[i].MasscentreX+obj_bac[i].MasscentreY*img_bac.width, objects=obj_bac_clump, Stencil=body)
				Set(obj_bac.Inside_clump[i] = objectindex)
				If(objectindex>-1)
					Set(obj_bac_clump.Nb_Bac_in[objectindex] = obj_bac_clump.Nb_Bac_in[objectindex] + 1)
					If(obj_bac_clump.Bac_in[objectindex] == "")
						Set(obj_bac_clump.Bac_in[objectindex] = i)
					Else()
						Set(obj_bac_clump.Bac_in[objectindex] = obj_bac_clump.Bac_in[objectindex] & "; " & i)
					End()
				End()
				If(CH_nuclei>0)
					ObjectAtPoint(obj_bac[i].MasscentreX+obj_bac[i].MasscentreY*img_bac.width, objects=obj_cells, Stencil=body)
					Set(obj_bac.Inside_cell[i] = objectindex)
					If(objectindex>-1)
						Set(obj_cells.infected[objectindex] = obj_cells.infected[objectindex] + 1)
						Set(obj_cells.infected_area[objectindex] = obj_cells.infected_area[objectindex] + obj_bac[i].area)
						If(obj_cells.infected_by[objectindex] == "")
							Set(obj_cells.infected_by[objectindex] = i)
						Else()
							Set(obj_cells.infected_by[objectindex] = obj_cells.infected_by[objectindex] & "; " & i)
						End()
					End()
				End()
			End()
		End()
	End()
	If(CH_spot>0)
		If(obj_spots.count>0)
			Foreach(0..obj_spots.count-1, "i")
				If(CH_nuclei>0)
//// Spots inside cell
					ObjectAtPoint(obj_spots[i].MasscentreX+obj_spots[i].MasscentreY*img_spot.width, objects=obj_cells, Stencil=body)
					Set(obj_spots.Inside_cell[i] = objectindex)
					If(objectindex>-1)
						Set(obj_cells.Spoted_in[objectindex] = obj_cells.Spoted_in[objectindex] + 1)
						Set(obj_cells.Spoted_in_area[objectindex] = obj_cells.Spoted_in_area[objectindex] + obj_spots[i].area)
						If(obj_cells.Spoted_in_by[objectindex] == "")
							Set(obj_cells.Spoted_in_by[objectindex] = i)
						Else()
							Set(obj_cells.Spoted_in_by[objectindex] = obj_cells.Spoted_in_by[objectindex] & "; " & i)
						End()
					End()
//// Spots in cell membrane
					ObjectAtPoint(obj_spots[i].MasscentreX+obj_spots[i].MasscentreY*img_spot.width, objects=obj_cells, Stencil=Membrane)
					Set(obj_spots.Close_to_cell[i] = objectindex)
					If(objectindex>-1)
						Set(obj_cells.Spoted_out[objectindex] = obj_cells.Spoted_out[objectindex] + 1)
						Set(obj_cells.Spoted_out_area[objectindex] = obj_cells.Spoted_out_area[objectindex] + obj_spots[i].area)
						If(obj_cells.Spoted_out_by[objectindex] == "")
							Set(obj_cells.Spoted_out_by[objectindex] = i)
						Else()
							Set(obj_cells.Spoted_out_by[objectindex] = obj_cells.Spoted_out_by[objectindex] & "; " & i)
						End()
					End()
				End()
				If(CH_bac>0)
//// Spots inside bacteria
					ObjectAtPoint(obj_spots[i].MasscentreX+obj_spots[i].MasscentreY*img_spot.width, objects=obj_bac, Stencil=body)
					Set(obj_spots.Inside_bac[i] = objectindex)
					If(objectindex>-1)
						Set(obj_bac.Spoted_in[objectindex] = obj_bac.Spoted_in[objectindex] + 1)
						Set(obj_bac.Spoted_in_area[objectindex] = obj_bac.Spoted_in_area[objectindex] + obj_spots[i].area)
						If(obj_bac.Spoted_in_by[objectindex] == "")
							Set(obj_bac.Spoted_in_by[objectindex] = i)
						Else()
							Set(obj_bac.Spoted_in_by[objectindex] = obj_bac.Spoted_in_by[objectindex] & "; " & i)
						End()
					End()
//// Spots in bacteria membrane
					ObjectAtPoint(obj_spots[i].MasscentreX+obj_spots[i].MasscentreY*img_spot.width, objects=obj_bac, Stencil=Membrane)
					Set(obj_spots.Close_to_bac[i] = objectindex)
					If(objectindex>-1)
						Set(obj_bac.Spoted_out[objectindex] = obj_bac.Spoted_out[objectindex] + 1)
						Set(obj_bac.Spoted_out_area[objectindex] = obj_bac.Spoted_out_area[objectindex] + obj_spots[i].area)
						If(obj_bac.Spoted_out_by[objectindex] == "")
							Set(obj_bac.Spoted_out_by[objectindex] = i)
						Else()
							Set(obj_bac.Spoted_out_by[objectindex] = obj_bac.Spoted_out_by[objectindex] & "; " & i)
						End()
					End()
//// Spots inside Clump
					ObjectAtPoint(obj_spots[i].MasscentreX+obj_spots[i].MasscentreY*img_spot.width, objects=obj_bac_clump, Stencil=body)
					Set(obj_spots.Inside_clump[i] = objectindex)
					If(objectindex>-1)
						Set(obj_bac_clump.Spoted_in[objectindex] = obj_bac_clump.Spoted_in[objectindex] + 1)
						Set(obj_bac_clump.Spoted_in_area[objectindex] = obj_bac_clump.Spoted_in_area[objectindex] + obj_spots[i].area)
						If(obj_bac_clump.Spoted_in_by[objectindex] == "")
							Set(obj_bac_clump.Spoted_in_by[objectindex] = i)
						Else()
							Set(obj_bac_clump.Spoted_in_by[objectindex] = obj_bac_clump.Spoted_in_by[objectindex] & "; " & i)
						End()
					End()
//// Spots in Clump membrane
					ObjectAtPoint(obj_spots[i].MasscentreX+obj_spots[i].MasscentreY*img_spot.width, objects=obj_bac_clump, Stencil=Membrane)
					Set(obj_spots.Close_to_clump[i] = objectindex)
					If(objectindex>-1)
						Set(obj_bac_clump.Spoted_out[objectindex] = obj_bac_clump.Spoted_out[objectindex] + 1)
						Set(obj_bac_clump.Spoted_out_area[objectindex] = obj_bac_clump.Spoted_out_area[objectindex] + obj_spots[i].area)
						If(obj_bac_clump.Spoted_out_by[objectindex] == "")
							Set(obj_bac_clump.Spoted_out_by[objectindex] = i)
						Else()
							Set(obj_bac_clump.Spoted_out_by[objectindex] = obj_bac_clump.Spoted_out_by[objectindex] & "; " & i)
						End()
					End()
				End()
			End()
			If(CH_nuclei>0)
				If(obj_cells.@count>0)
					CalcSubobjectAttributeStatistics("body", obj_cells, "body", obj_spots)
					SetAttr("Spot_in_Avg_intensity",objects.SubObj_Avg_intensity_mean, objects=obj_cells)
					Set(obj_cells = objects)
					CalcSubobjectAttributeStatistics("Membrane", obj_cells, "body", obj_spots)
					SetAttr("Spot_out_Avg_intensity",objects.SubObj_Avg_intensity_mean, objects=obj_cells)
					Set(obj_cells = objects)
				End()
			End()
			If(CH_bac>0)
				If(obj_bac.@count>0)
					CalcSubobjectAttributeStatistics("body", obj_bac, "body", obj_spots)
					SetAttr("Spot_in_Avg_intensity",objects.SubObj_Avg_intensity_mean, objects=obj_bac)
					Set(obj_bac = objects)
					CalcSubobjectAttributeStatistics("Membrane", obj_bac, "body", obj_spots)
					SetAttr("Spot_out_Avg_intensity",objects.SubObj_Avg_intensity_mean, objects=obj_bac)
					Set(obj_bac = objects)
				End()
				If(obj_bac_clump.@count>0)
					CalcSubobjectAttributeStatistics("body", obj_bac_clump, "body", obj_spots)
					SetAttr("Spot_in_Avg_intensity",objects.SubObj_Avg_intensity_mean, objects=obj_bac_clump)
					Set(obj_bac_clump = objects)
					CalcSubobjectAttributeStatistics("Membrane", obj_bac_clump, "body", obj_spots)
					SetAttr("Spot_out_Avg_intensity",objects.SubObj_Avg_intensity_mean, objects=obj_bac_clump)
					Set(obj_bac_clump = objects)
				End()
			End()
		End()
	End()
//// objects spliting
	If(CH_nuclei>0 && CH_bac >0)
		ObjectFilter(obj_cells.infected[objectindex]>0, objects=obj_cells)
		Set(obj_cells_infected = objects)
		ObjectFilter(obj_cells.infected[objectindex]==0, objects=obj_cells)
		Set(obj_cells_uninfect= objects)
		ImageView(obj_cells_infected.border, "Infected", image = img_bac, gamma=2.0)
		ObjectFilter(obj_bac.Inside_cell[objectindex]==-1, objects=obj_bac)
		Set(obj_bac_extra = objects)
	End()
	If(CH_spot>0)
		If(CH_nuclei>0)
			ObjectFilter(obj_cells.Spoted_in[objectindex]>0 AND obj_cells.Spoted_out[objectindex]==0, objects=obj_cells)
			Set(obj_cells_spoted_in = objects)
			ObjectFilter(obj_cells.Spoted_out[objectindex]>0 AND obj_cells.Spoted_in[objectindex]==0, objects=obj_cells)
			Set(obj_cells_spoted_out = objects)
			ObjectFilter(obj_cells.Spoted_in[objectindex]>0 AND obj_cells.Spoted_out[objectindex]>0, objects=obj_cells)
			Set(obj_cells_spoted_both = objects)
			ObjectFilter(obj_cells.Spoted_in[objectindex]==0 AND obj_cells.Spoted_out[objectindex]==0, objects=obj_cells)
			Set(obj_cells_unspoted = objects)
			ObjectFilter(obj_cells.Spoted_in[objectindex]>0 OR obj_cells.Spoted_out[objectindex]>0, objects=obj_cells)
			Set(obj_cells_spoted = objects)
			ImageView(obj_cells_spoted.border, "Spoted_cells", image = img_spot, gamma=2.0)
		End()
		If(CH_bac>0)
			ObjectFilter(obj_bac.Spoted_in[objectindex]>0 OR obj_bac.Spoted_out[objectindex]>0, objects=obj_bac)
			Set(obj_bac_spoted = objects)
			ObjectFilter(obj_bac.Spoted_in[objectindex]>0 AND obj_bac.Spoted_out[objectindex]==0, objects=obj_bac)
			Set(obj_bac_spoted_in = objects)
			ObjectFilter(obj_bac.Spoted_out[objectindex]>0 AND obj_bac.Spoted_in[objectindex]==0, objects=obj_bac)
			Set(obj_bac_spoted_out = objects)
			ObjectFilter(obj_bac.Spoted_out[objectindex]>0 AND obj_bac.Spoted_in[objectindex]>0, objects=obj_bac)
			Set(obj_bac_spoted_both = objects)
			ObjectFilter(obj_bac.Spoted_in[objectindex]==0 AND obj_bac.Spoted_out[objectindex]==0, objects=obj_bac)
			Set(obj_bac_unspoted = objects)
			ObjectFilter(obj_bac_clump.Spoted_in[objectindex]>0 AND obj_bac_clump.Spoted_out[objectindex]==0, objects=obj_bac_clump)
			Set(obj_bac_clump_spoted_in = objects)
			ObjectFilter(obj_bac_clump.Spoted_out[objectindex]>0 AND obj_bac_clump.Spoted_in[objectindex]==0, objects=obj_bac_clump)
			Set(obj_bac_clump_spoted_out = objects)
			ObjectFilter(obj_bac_clump.Spoted_out[objectindex]>0 AND obj_bac_clump.Spoted_in[objectindex]>0, objects=obj_bac_clump)
			Set(obj_bac_clump_spoted_both = objects)
			ObjectFilter(obj_bac_clump.Spoted_in[objectindex]==0 AND obj_bac_clump.Spoted_out[objectindex]==0, objects=obj_bac_clump)
			Set(obj_bac_clump_unspoted = objects)
			ImageView(obj_bac_spoted.border, "Spoted_bac", image = img_spot, gamma=2.0)
			If(CH_nuclei>0)
				ObjectFilter(obj_cells.infected[objectindex]>0 AND obj_cells.spoted_in[objectindex]>0 AND obj_cells.spoted_out[objectindex]==0, objects=obj_cells)
				Set(obj_cells_spoted_in_infected = objects)
				ObjectFilter(obj_cells.infected[objectindex]>0 AND obj_cells.spoted_out[objectindex]>0 AND obj_cells.spoted_in[objectindex]==0, objects=obj_cells)
				Set(obj_cells_spoted_out_infected = objects)
				ObjectFilter(obj_cells.infected[objectindex]>0 AND obj_cells.spoted_out[objectindex]>0 AND obj_cells.spoted_in[objectindex]>0, objects=obj_cells)
				Set(obj_cells_spoted_both_infected = objects)
				ObjectFilter(obj_cells.infected[objectindex]>0 AND (obj_cells.spoted_out[objectindex]>0 OR obj_cells.spoted_in[objectindex]>0), objects=obj_cells)
				Set(obj_cells_spoted_any_infected = objects)
			End()
		End()
	End()
// OUTPUTS
// Creation of a table containing all outputs parameters
	TableInsert(_FieldCounter,"Well",SourceDataProp.WellName, "Field", table=tbl_field)
	TableInsert(_FieldCounter,"Row",SourceData.Row.first, "Field", table=table)
	TableInsert(_FieldCounter,"Column",SourceData.Column.first, "Field", table=table)
//// Per Field Output cell
	If(CH_nuclei>0)
		TableInsert(_FieldCounter,"Cell_nb",obj_cells.@count, "Field", table=table)
		TableInsert(_FieldCounter,"Cell_mean_area",obj_cells.area.mean, "Field", table=table)
		TableInsert(_FieldCounter,"Cell_total_area",obj_cells.area.sum, "Field", table=table)
		TableInsert(_FieldCounter,"Cell_confluency",obj_cells.area.sum/IM_CH1.length, "Field", table=table)
		If(out_all == true)
			TableInsert(_FieldCounter,"Cyto_mean_area",obj_cells.Cytoplasm_area.mean, "Field", table=table)
			TableInsert(_FieldCounter,"Cyto_total_area",obj_cells.Cytoplasm.area, "Field", table=table)
			TableInsert(_FieldCounter,"Cyto_Tot_intensity",obj_cells.Tot_Intensity_cyto.mean, "Field", table=table)
			TableInsert(_FieldCounter,"Cyto_Avg_intensity",obj_cells.Avg_Intensity_cyto.mean, "Field", table=table)
			TableInsert(_FieldCounter,"Cyto_Max_intensity",obj_cells.Max_Intensity_cyto.mean, "Field", table=table)
			TableInsert(_FieldCounter,"Nuclei_mean_area",obj_cells.area_nuclei.mean, "Field", table=table)
			TableInsert(_FieldCounter,"Nuclei_total_area",obj_cells.area_nuclei.sum, "Field", table=table)
			TableInsert(_FieldCounter,"Nuclei_Tot_intensity",obj_cells.Tot_Intensity_nuclei.mean, "Field", table=table)
			TableInsert(_FieldCounter,"Nuclei_Avg_intensity",obj_cells.Avg_Intensity_nuclei.mean, "Field", table=table)
			TableInsert(_FieldCounter,"Nuclei_Max_intensity",obj_cells.Max_Intensity_nuclei.mean, "Field", table=table)
		End()
	End()
//// Per Field Output bacteria
	If(CH_bac>0)
		TableInsert(_FieldCounter,"Bac_total_area",obj_bac.area.sum, "Field", table=table)
		If(out_all == true)
			TableInsert(_FieldCounter,"Bac_single_Nb",obj_bac_single.count, "Field", table=table)
			TableInsert(_FieldCounter,"Bac_single_mean_area",obj_bac_single.area.mean, "Field", table=table)
			TableInsert(_FieldCounter,"Bac_single_tot_area",obj_bac_single.area.sum, "Field", table=table)
			TableInsert(_FieldCounter,"Clump_Nb",obj_bac_clump.count, "Field", table=table)
			TableInsert(_FieldCounter,"Clump_mean_area",obj_bac_clump.area.mean, "Field", table=table)
			TableInsert(_FieldCounter,"Clump_tot_area",obj_bac_clump.area.sum, "Field", table=table)
			TableInsert(_FieldCounter,"Clump_mean_bac_in",obj_bac_clump.Nb_Bac_in.mean, "Field", table=table)
			TableInsert(_FieldCounter,"Ratio_bac_single_Nb",obj_bac_single.count/obj_bac.count, "Field", table=table)
			TableInsert(_FieldCounter,"Ratio_bac_single_area",obj_bac_single.area.sum/obj_bac.area.sum, "Field", table=table)
			TableInsert(_FieldCounter,"Bac_Avg_intensity",obj_bac.Avg_Intensity.mean, "Field", table=table)
			TableInsert(_FieldCounter,"Bac_Tot_intensity",obj_bac.Tot_Intensity.mean, "Field", table=table)
			TableInsert(_FieldCounter,"Bac_Max_intensity",obj_bac.Max_Intensity.mean, "Field", table=table)
		End()
//// Per Field Output infection
		If(CH_nuclei>0)
			TableInsert(_FieldCounter,"Bac_extra_Nb",obj_bac_extra.@count, "Field", table=table)
			TableInsert(_FieldCounter,"Infected_cell_nb",obj_cells_infected.@count, "Field", table=table)
			TableInsert(_FieldCounter,"Infected_cell_mean_bac_nb",obj_cells_infected.Infected.mean, "Field", table=table)
			TableInsert(_FieldCounter,"Infected_cell_mean_bac_area",obj_cells_infected.infected_area.mean, "Field", table=table)
			TableInsert(_FieldCounter,"Ratio_infected_cell_nb",obj_cells_infected.@count/obj_cells.@count, "Field", table=table)
			TableInsert(_FieldCounter,"Ratio_Bac_extra_nb",obj_bac_extra.@count/obj_bac.@count, "Field", table=table)
			If(out_all == true)
				TableInsert(_FieldCounter,"Infected_cyto_mean_area",obj_cells_infected.area.mean, "Field", table=table)
				TableInsert(_FieldCounter,"Infected_cyto_total_area",obj_cells_infected.area.sum, "Field", table=table)
				TableInsert(_FieldCounter,"Infected_cyto_Avg_intensity",obj_cells_infected.Avg_Intensity_cyto.mean, "Field", table=table)
				TableInsert(_FieldCounter,"Infected_cyto_Tot_intensity",obj_cells_infected.Tot_Intensity_cyto.mean, "Field", table=table)
				TableInsert(_FieldCounter,"Infected_cyto_Max_intensity",obj_cells_infected.Max_Intensity_cyto.mean, "Field", table=table)
				TableInsert(_FieldCounter,"Uninfected_cyto_mean_area",obj_cells_uninfect.area.mean, "Field", table=table)
				TableInsert(_FieldCounter,"Uninfected_cyto_total_area",obj_cells_uninfect.area.sum, "Field", table=table)
				TableInsert(_FieldCounter,"Uninfected_cyto_Tot_intensity",obj_cells_uninfect.Tot_Intensity_cyto.mean, "Field", table=table)
				TableInsert(_FieldCounter,"Uninfected_cyto_Avg_intensity",obj_cells_uninfect.Avg_Intensity_cyto.mean, "Field", table=table)
				TableInsert(_FieldCounter,"Uninfected_cyto_Max_intensity",obj_cells_uninfect.Max_Intensity_cyto.mean, "Field", table=table)
				TableInsert(_FieldCounter,"Ratio_cyto_mean_area",obj_cells_infected.area.mean/obj_cells_uninfect.area.mean, "Field", table=table)
				TableInsert(_FieldCounter,"Ratio_cyto_total_area",obj_cells_infected.area.sum/obj_cells_uninfect.area.sum, "Field", table=table)
				TableInsert(_FieldCounter,"Ratio_cyto_Tot_intensity",obj_cells_infected.Tot_Intensity_cyto.mean/obj_cells_uninfect.Tot_Intensity_cyto.mean, "Field", table=table)
				TableInsert(_FieldCounter,"Ratio_cyto_Avg_intensity",obj_cells_infected.Avg_Intensity_cyto.mean/obj_cells_uninfect.Avg_Intensity_cyto.mean, "Field", table=table)
				TableInsert(_FieldCounter,"Ratio_cyto_Max_intensity",obj_cells_infected.Max_Intensity_cyto.mean/obj_cells_uninfect.Max_Intensity_cyto.mean, "Field", table=table)
				TableInsert(_FieldCounter,"Infected_nuclei_mean_area",obj_cells_infected.area_nuclei.mean, "Field", table=table)
				TableInsert(_FieldCounter,"Infected_nuclei_total_area",obj_cells_infected.area_nuclei.sum, "Field", table=table)
				TableInsert(_FieldCounter,"Infected_nuclei_Avg_intensity",obj_cells_infected.Avg_Intensity_nuclei.mean, "Field", table=table)
				TableInsert(_FieldCounter,"Infected_nuclei_Tot_intensity",obj_cells_infected.Tot_Intensity_nuclei.mean, "Field", table=table)
				TableInsert(_FieldCounter,"Infected_nuclei_Max_intensity",obj_cells_infected.Max_Intensity_nuclei.mean, "Field", table=table)
				TableInsert(_FieldCounter,"Uninfected_Nuclei_mean_area",obj_cells_uninfect.area_nuclei.mean, "Field", table=table)
				TableInsert(_FieldCounter,"Uninfected_Nuclei_total_area",obj_cells_uninfect.area_nuclei.sum, "Field", table=table)
				TableInsert(_FieldCounter,"Uninfected_Nuclei_Tot_intensity",obj_cells_uninfect.Tot_Intensity_nuclei.mean, "Field", table=table)
				TableInsert(_FieldCounter,"Uninfected_Nuclei_Avg_intensity",obj_cells_uninfect.Avg_Intensity_nuclei.mean, "Field", table=table)
				TableInsert(_FieldCounter,"Uninfected_Nuclei_Max_intensity",obj_cells_uninfect.Max_Intensity_nuclei.mean, "Field", table=table)
				TableInsert(_FieldCounter,"Ratio_nuclei_mean_area",obj_cells_infected.area_nuclei.mean/obj_cells_uninfect.area_nuclei.mean, "Field", table=table)
				TableInsert(_FieldCounter,"Ratio_nuclei_total_area",obj_cells_infected.area_nuclei.sum/obj_cells_uninfect.area_nuclei.sum, "Field", table=table)
				TableInsert(_FieldCounter,"Ratio_nuclei_Tot_intensity",obj_cells_infected.Tot_Intensity_nuclei.mean/obj_cells_uninfect.Tot_Intensity_nuclei.mean, "Field", table=table)
				TableInsert(_FieldCounter,"Ratio_nuclei_Avg_intensity",obj_cells_infected.Avg_Intensity_nuclei.mean/obj_cells_uninfect.Avg_Intensity_nuclei.mean, "Field", table=table)
				TableInsert(_FieldCounter,"Ratio_nuclei_Max_intensity",obj_cells_infected.Max_Intensity_nuclei.mean/obj_cells_uninfect.Max_Intensity_nuclei.mean, "Field", table=table)
			End()
		End()
	End()
//// Per Field Output spot
	If(CH_spot>0)
		TableInsert(_FieldCounter,"Spot_nb",obj_spots.count, "Field", table=table)
		TableInsert(_FieldCounter,"Spot_mean_area",obj_spots.area.mean, "Field", table=table)
		TableInsert(_FieldCounter,"Spot_total_area",obj_spots.area.sum, "Field", table=table)
		If(out_all == true)
			TableInsert(_FieldCounter,"Spot_Avg_intensity",obj_spots.Avg_intensity.mean, "Field", table=table)
			TableInsert(_FieldCounter,"Spot_Tot_intensity",obj_spots.Tot_intensity.mean, "Field", table=table)
			TableInsert(_FieldCounter,"Spot_Max_intensity",obj_spots.Max_intensity.mean, "Field", table=table)
		End()
		If(CH_nuclei>0)
			TableInsert(_FieldCounter,"Spoted_Cell_Nb",obj_cells_spoted.count, "Field", table=table)
			TableInsert(_FieldCounter,"Spot_mean_Nb_per_Cell",(obj_cells.spoted_in.sum+obj_cells.spoted_out.sum)/obj_cells_spoted.count, "Field", table=table)
			TableInsert(_FieldCounter,"Spot_mean_area_per_Cell",(obj_cells.spoted_in_area.sum+obj_cells.spoted_out_area.sum)/obj_cells_spoted.count, "Field", table=table)
			TableInsert(_FieldCounter,"Ratio_Spoted_Cell",obj_cells_spoted.count/obj_cells.count, "Field", table=table)
			If(out_all == true)
				TableInsert(_FieldCounter,"Unspoted_cell_Nb",obj_cells_unspoted.count, "Field", table=table)
				TableInsert(_FieldCounter,"Ratio_Unspoted_Cell",obj_cells_unspoted.count/obj_cells.count, "Field", table=table)
				TableInsert(_FieldCounter,"Spoted_in_Cell_Nb",obj_cells_spoted_in.count, "Field", table=table)
				TableInsert(_FieldCounter,"Spot_in_mean_Nb_per_Cell",obj_cells_spoted_in.Spoted_in.mean, "Field", table=table)
				TableInsert(_FieldCounter,"Spot_in_mean_area_per_Cell",obj_cells_spoted_in.Spoted_in_area.mean, "Field", table=table)
				TableInsert(_FieldCounter,"Ratio_Spoted_in_Cell",obj_cells_spoted_in.count/obj_cells.count, "Field", table=table)
				TableInsert(_FieldCounter,"Spoted_out_Cell_Nb",obj_cells_spoted_out.count, "Field", table=table)
				TableInsert(_FieldCounter,"Spot_out_mean_Nb_per_Cell",obj_cells_spoted_out.Spoted_out.mean, "Field", table=table)
				TableInsert(_FieldCounter,"Spot_out_mean_area_per_Cell",obj_cells_spoted_out.Spoted_out_area.mean, "Field", table=table)
				TableInsert(_FieldCounter,"Ratio_Spoted_out_Cell",obj_cells_spoted_out.count/obj_cells.count, "Field", table=table)
				TableInsert(_FieldCounter,"Spoted_both_Cell_Nb",obj_cells_spoted_both.count, "Field", table=table)
				TableInsert(_FieldCounter,"Spot_both_mean_Nb_per_Cell",(obj_cells_spoted_both.Spoted_out.sum + obj_cells_spoted_both.Spoted_in.sum)/obj_cells_spoted_both.count, "Field", table=table)
				TableInsert(_FieldCounter,"Spot_both_mean_area_per_Cell",(obj_cells_spoted_both.Spoted_out_area.sum + obj_cells_spoted_both.Spoted_in_area.sum)/obj_cells_spoted_both.count, "Field", table=table)
				TableInsert(_FieldCounter,"Ratio_Spoted_both_Cell",obj_cells_spoted_both.count/obj_cells.count, "Field", table=table)
			End()
			If(CH_bac>0)
				TableInsert(_FieldCounter, "Spoted_Infected_Cell_Nb", obj_cells_spoted_any_infected.count, "Field", table=table)
				If(out_all == true)
					TableInsert(_FieldCounter, "Spoted_in_Infected_Cell_Nb", obj_cells_spoted_in_infected.count, "Field", table=table)
					TableInsert(_FieldCounter, "Spoted_out_Infected_Cell_Nb", obj_cells_spoted_out_infected.count, "Field", table=table)
					TableInsert(_FieldCounter, "Spoted_both_Infected_Cell_Nb", obj_cells_spoted_both_infected.count, "Field", table=table)
				End()
			End()
		End()
		If(CH_bac>0)
			TableInsert(_FieldCounter,"Spoted_bac_Nb",obj_bac_spoted.count, "Field", table=table)
			TableInsert(_FieldCounter,"Spot_mean_Nb_per_bac",(obj_bac.spoted_in.sum+obj_bac.spoted_out.sum)/obj_bac_spoted.count, "Field", table=table)
			TableInsert(_FieldCounter,"Spot_mean_area_per_bac",(obj_bac.spoted_in_area.sum+obj_bac.spoted_out_area.sum)/obj_bac_spoted.count, "Field", table=table)
			TableInsert(_FieldCounter,"Ratio_Spoted_bac",obj_bac_spoted.count/obj_bac.count, "Field", table=table)
			If(out_all == true)
				TableInsert(_FieldCounter,"Unspoted_bac_Nb",obj_bac_unspoted.count, "Field", table=table)
				TableInsert(_FieldCounter,"Ratio_Unspoted_bac",obj_bac_unspoted.count/obj_bac.count, "Field", table=table)
				TableInsert(_FieldCounter,"Spoted_in_bac_Nb",obj_bac_spoted_in.count, "Field", table=table)
				TableInsert(_FieldCounter,"Spot_in_mean_Nb_per_bac",obj_bac_spoted_in.Spoted_in.mean, "Field", table=table)
				TableInsert(_FieldCounter,"Spot_in_mean_area_per_bac",obj_bac_spoted_in.Spoted_in_area.mean, "Field", table=table)
				TableInsert(_FieldCounter,"Ratio_Spoted_in_bac",obj_bac_spoted_in.count/obj_bac.count, "Field", table=table)
				TableInsert(_FieldCounter,"Spoted_out_bac_Nb",obj_bac_spoted_out.count, "Field", table=table)
				TableInsert(_FieldCounter,"Spot_out_mean_Nb_per_bac",obj_bac_spoted_out.Spoted_out.mean, "Field", table=table)
				TableInsert(_FieldCounter,"Spot_out_mean_area_per_bac",obj_bac_spoted_out.Spoted_out_area.mean, "Field", table=table)
				TableInsert(_FieldCounter,"Ratio_Spoted_out_bac",obj_bac_spoted_out.count/obj_bac.count, "Field", table=table)
				TableInsert(_FieldCounter,"Spoted_both_bac_Nb",obj_bac_spoted_both.count, "Field", table=table)
				TableInsert(_FieldCounter,"Spot_both_mean_Nb_per_bac",(obj_bac_spoted_both.Spoted_out.sum + obj_bac_spoted_both.Spoted_in.sum)/obj_bac_spoted_both.count, "Field", table=table)
				TableInsert(_FieldCounter,"Spot_both_mean_area_per_bac",(obj_bac_spoted_both.Spoted_out_area.sum + obj_bac_spoted_both.Spoted_in_area.sum)/obj_bac_spoted_both.count, "Field", table=table)
				TableInsert(_FieldCounter,"Ratio_Spoted_both_bac",obj_bac_spoted_both.count/obj_bac.count, "Field", table=table)
			End()
			TableInsert(_FieldCounter,"Spoted_Clump_Nb",obj_bac_clump.count - obj_bac_clump_unspoted.count, "Field", table=table)
			TableInsert(_FieldCounter,"Spot_mean_Nb_per_Clump",(obj_bac_clump.spoted_in.sum+obj_bac_clump.spoted_out.sum)/(obj_bac_clump.count - obj_bac_clump_unspoted.count), "Field", table=table)
			TableInsert(_FieldCounter,"Spot_mean_area_per_Clump",(obj_bac_clump.spoted_in_area.sum+obj_bac_clump.spoted_out_area.sum)/(obj_bac_clump.count - obj_bac_clump_unspoted.count), "Field", table=table)
			TableInsert(_FieldCounter,"Ratio_Spoted_Clump",1-(obj_bac_clump_unspoted.count/obj_bac_clump.count), "Field", table=table)
			If(out_all == true)
				TableInsert(_FieldCounter,"Unspoted_Clump_Nb",obj_bac_clump_unspoted.count, "Field", table=table)
				TableInsert(_FieldCounter,"Ratio_Unspoted_Clump",obj_bac_clump_unspoted.count/obj_bac_clump.count, "Field", table=table)
				TableInsert(_FieldCounter,"Spoted_in_Clump_Nb",obj_bac_clump_spoted_in.count, "Field", table=table)
				TableInsert(_FieldCounter,"Spot_in_mean_Nb_per_Clump",obj_bac_clump_spoted_in.Spoted_in.mean, "Field", table=table)
				TableInsert(_FieldCounter,"Spot_in_mean_area_per_Clump",obj_bac_clump_spoted_in.Spoted_in_area.mean, "Field", table=table)
				TableInsert(_FieldCounter,"Ratio_Spoted_in_Clump",obj_bac_clump_spoted_in.count/obj_bac_clump.count, "Field", table=table)
				TableInsert(_FieldCounter,"Spoted_out_Clump_Nb",obj_bac_clump_spoted_out.count, "Field", table=table)
				TableInsert(_FieldCounter,"Spot_out_mean_Nb_per_Clump",obj_bac_clump_spoted_out.Spoted_out.mean, "Field", table=table)
				TableInsert(_FieldCounter,"Spot_out_mean_area_per_Clump",obj_bac_clump_spoted_out.Spoted_out_area.mean, "Field", table=table)
				TableInsert(_FieldCounter,"Ratio_Spoted_out_Clump",obj_bac_clump_spoted_out.count/obj_bac_clump.count, "Field", table=table)
				TableInsert(_FieldCounter,"Spoted_both_Clump_Nb",obj_bac_clump_spoted_both.count, "Field", table=table)
				TableInsert(_FieldCounter,"Spot_both_mean_Nb_per_Clump",(obj_bac_clump_spoted_both.Spoted_out.sum + obj_bac_clump_spoted_both.Spoted_in.sum)/obj_bac_clump_spoted_both.count, "Field", table=table)
				TableInsert(_FieldCounter,"Spot_both_mean_area_per_Clump",(obj_bac_clump_spoted_both.Spoted_out_area.sum + obj_bac_clump_spoted_both.Spoted_in_area.sum)/obj_bac_clump_spoted_both.count, "Field", table=table)
				TableInsert(_FieldCounter,"Ratio_Spoted_both_Clump",obj_bac_clump_spoted_both.count/obj_bac_clump.count, "Field", table=table)
			End()
		End()
	End()
	Set(tbl_field=table)
	If(CH_nuclei>0)
		OperaTemplates::CalcObjectCoordinates(obj_cells)
		//AddObjects(objects, objects=obj_all_cells, CheckOverlap=no)
		AddObjects(objects, objects=obj_all_cells, DeleteGeometry=true)
		Rename(obj_all_cells=objects)
	End()
	If(CH_bac>0)
		OperaTemplates::CalcObjectCoordinates(obj_bac)
		AddObjects(objects, objects=obj_all_bac, DeleteGeometry=true)
		Rename(obj_all_bac=objects)
		OperaTemplates::CalcObjectCoordinates(obj_bac_clump)
		AddObjects(objects, objects=obj_all_bac_clump, DeleteGeometry=true)
		Rename(obj_all_bac_clump=objects)
	End()
	If(CH_spot>0)
		OperaTemplates::CalcObjectCoordinates(obj_spots)
		AddObjects(objects, objects=obj_all_spots, DeleteGeometry=true)
		Rename(obj_all_spots=objects)
	End()
End()
If(sourcedataprop.batch_size > 1)
	If(file_path != "")
//// Per Field Output
		Writetable(tbl_field, file_path & "/data_field_" & SourceDataProp.WellName & ".txt")
//// Per Well Output
		Set(out_txt = "")
		Foreach(tbl_field.keys)
			Sprintf(out_txt, out_txt & i & "\t")
		End()
		Sprintf(out_txt, out_txt & "\n")
		Foreach(tbl_field.keys)
			If(tbl_field[i].class=="vector" and tbl_field[i].elemtype<8 and tbl_field[i].elemsize<9)
				Sprintf(out_txt, out_txt & "%g\t", tbl_field[i].mean)
			Else()
				Sprintf(out_txt, out_txt & "%s\t", tbl_field[i].first)
			End()
		End()
		Sprintf(out_txt, out_txt & "\n")
		PrintfOpen(file_path & "/data_well_" & SourceDataProp.WellName & ".txt", true)
		Printf(out_txt)
//// Per Bacteria Output
		If(CH_bac>0)
			If(obj_all_bac.count>0)
				Create("table")
				Foreach(obj_all_bac.keys)
					If(obj_all_bac[i].class=="vector")
						Set(table[i] = obj_all_bac[i])
					End()
				End()
				Writetable(table, file_path & "/data_bac_" & SourceDataProp.WellName & ".txt")
//// Per Clump Output
				Create("table")
				Foreach(obj_all_clump.keys)
					If(obj_all_clump[i].class=="vector")
						Set(table[i] = obj_all_clump[i])
					End()
				End()
				Writetable(table, file_path & "/data_clump_" & SourceDataProp.WellName & ".txt")
			End()
		End()
//// Per Cell Output
		If(CH_nuclei>0)
			If(obj_all_cells.count>0)
				Create("table")
				Foreach(obj_all_cells.keys)
					If(obj_all_cells[i].class=="vector")
						Set(table[i] = obj_all_cells[i])
					End()
				End()
				Writetable(table, file_path & "/data_cells_" & SourceDataProp.WellName & ".txt")
			End()
		End()
//// Per Spot Output
		If(CH_spot>0)
			If(obj_all_spots.count>0)
				Create("table")
				Foreach(obj_all_spots.keys)
					If(obj_all_spots[i].class=="vector")
						Set(table[i] = obj_all_spots[i])
					End()
				End()
				Writetable(table, file_path & "/data_spots_" & SourceDataProp.WellName & ".txt")
			End()
		End()
	End()
End()
Output(NumberOfFields, "Image Fields")
Output(SourceDataProp.WellName, "Well")
Foreach(tbl_field.@keys)
	If(tbl_field[i].class=="vector" and tbl_field[i].elemtype < 10)
		Output(tbl_field[i].mean, i)
	End()
End()
#begin:attachment(encoding="text",name="Parameters",action="execute/acapella",type="")
#end:attachment
#begin:attachment(encoding="text",name="Parameters",action="execute/acapella",type="")
#end:attachment
#begin:attachment(encoding="text",name="Parameters",action="execute/acapella",type="")
#end:attachment
#begin:attachment(encoding="text",name="Parameters",action="execute/acapella",type="")
#end:attachment
#begin:attachment(encoding="text",name="Parameters",action="execute/acapella",type="")
#end:attachment
#begin:attachment(encoding="text", type="Parameters", action="execute/acapella")
provideinput("Path to save output files: Basic", "", ver=2)
provideinput("Image Field: Basic", "0", ver=2)
provideinput("Nuclei channel: Basic", "1", ver=2)
provideinput("Cytoplasm channel: Basic", "1", ver=2)
provideinput("Cell Ring Radius (px): Detection", "15", ver=2)
provideinput("Bacteria channel: Basic", "2", ver=2)
provideinput("Spots channel: Basic", "0", ver=2)
provideinput("Bacteria threshold (Intensity): Detection", "100", ver=2)
provideinput("Min. bacterial size (px): Detection", "5", ver=2)
provideinput("Min. clump size (px): Detection", "1000", ver=2)
provideinput("Detect spot by threshold: Detection", "1", ver=2)
provideinput("Spot threshold (Intensity): Detection", "300", ver=2)
provideinput("Max spot size (px): Detection", "3", ver=2)
provideinput("Outer Shift: Membrane Region", "-3", ver=2)
provideinput("Inner Shift: Membrane Region", "1", ver=2)
provideinput("All outputs: Detection", "0", ver=2)
provideinput("Nuclei Detection Algorithm: Nuclei Detection", "D", ver=2)
provideinput("Threshold Adjustment: Nuclei Detection", "1", ver=2)
provideinput("Minimum Nuclei Distance: Nuclei Detection", "7", ver=2)
provideinput("Nuclear Splitting Adjustment: Nuclei Detection", "7", ver=2)
provideinput("Individual Threshold Adjustment: Nuclei Detection", "0.5", ver=2)
provideinput("Minimum Nuclear Area: Nuclei Detection", "70", ver=2)
provideinput("Minimum Nuclear Contrast: Nuclei Detection", "0.1", ver=2)
provideinput("Cytoplasm Detection Algorithm: Cytoplasm Detection", "A", ver=2)
provideinput("Cytoplasm Individual Threshold Adjustment: Cytoplasm Detection", "0.15", ver=2)
provideinput("Cytoplasm Threshold Adjustment: Cytoplasm Detection", "0.45", ver=2)
provideinput("CytoplasmOuterBorderShift: Cytoplasm Region", "0", ver=2)
provideinput("CytoplasmInnerBorderShift: Cytoplasm Region", "0", ver=2)
provideinput("NucleusBorderShift: Cytoplasm Region", "oo", ver=2)
provideinput("Spot Detection Algorithm: Spot Detection", "B", ver=2)
provideinput("SpotMinimumDistance: Spot Detection", "3", ver=2)
provideinput("SpotPeakRadius: Spot Detection", "0", ver=2)
provideinput("SpotReferenceRadius: Spot Detection", "3", ver=2)
provideinput("SpotMinimumContrast: Spot Detection", "0.3", ver=2)
provideinput("SpotMinimumToCellIntensity: Spot Detection", "10", ver=2)
#end:attachment
