# Supplementary material for: STAT3 Represses Nitric Oxide Synthesis in Human Macrophages upon Mycobacterium tuberculosis Infection
Source: Sci Rep. 2016 Jul 7;6:29297. doi: 10.1038/srep29297 (PMC4935992; doi:10.1038/srep29297)
Supplement: Supplementary Table S2 [file srep29297-s2.xls]

## Sheet: Table S2_1
Table S2_1. Cell-death Pathway Finder
Unigene	GeneBank	Symbol	Description	Gene Name
Hs.431048	NM_005157	ABL1	C-abl oncogene 1, non-receptor tyrosine kinase	ABL, JTK7, bcr, abl, c-ABL, c-ABL1, p150, v-abl
Hs.525622	NM_005163	AKT1	V-akt murine thymoma viral oncogene homolog 1	AKT, CWS6, PKB, PKB-ALPHA, PRKBA, RAC, RAC-ALPHA
Hs.552567	NM_001160	APAF1	Apoptotic peptidase activating factor 1	APAF-1, CED4
Hs.434980	NM_000484	APP	Amyloid beta (A4) precursor protein	AAA, ABETA, ABPP, AD1, APPI, CTFgamma, CVAP, PN-II, PN2
Hs.264482	NM_004707	ATG12	ATG12 autophagy related 12 homolog (S. cerevisiae)	APG12, APG12L, FBR93, HAPG12
Hs.529322	NM_017974	ATG16L1	ATG16 autophagy related 16-like 1 (S. cerevisiae)	APG16L, ATG16A, ATG16L, IBD10, WDR30
Hs.477126	NM_022488	ATG3	ATG3 autophagy related 3 homolog (S. cerevisiae)	APG3, APG3-LIKE, APG3L, PC3-96
Hs.486063	NM_004849	ATG5	ATG5 autophagy related 5 homolog (S. cerevisiae)	APG5, APG5-LIKE, APG5L, ASP, hAPG5
Hs.740389	NM_006395	ATG7	ATG7 autophagy related 7 homolog (S. cerevisiae)	APG7-LIKE, APG7L, GSA7
Hs.249227	NM_130463	ATP6V1G2	ATPase, H+ transporting, lysosomal 13kDa, V1 subunit G2	ATP6G, ATP6G2, NG38, VMA10
Hs.624291	NM_004324	BAX	BCL2-associated X protein	BCL2L4
Hs.150749	NM_000633	BCL2	B-cell CLL/lymphoma 2	Bcl-2, PPP1R50
Hs.227817	NM_004049	BCL2A1	BCL2-related protein A1	ACC-1, ACC-2, BCL2L5, BFL1, GRS, HBPA1
Hs.516966	NM_138578	BCL2L1	BCL2-like 1	BCL-XL, S, BCL2L, BCLX, BCLXL, BCLXS, Bcl-X, PPP1R52, bcl-xL, bcl-xS
Hs.737004	NM_006538	BCL2L11	BCL2-like 11 (apoptosis facilitator)	BAM, BIM, BOD
Hs.716464	NM_003766	BECN1	Beclin 1, autophagy related	ATG6, VPS30, beclin1
Hs.731943	NM_001166	BIRC2	Baculoviral IAP repeat containing 2	API1, HIAP2, Hiap-2, MIHB, RNF48, c-IAP1, cIAP1
Hs.127799	NM_001165	BIRC3	Baculoviral IAP repeat containing 3	AIP1, API2, CIAP2, HAIP1, HIAP1, MALT2, MIHC, RNF49, c-IAP2
Hs.591104	NM_033503	BMF	Bcl2 modifying factor	-
Hs.235095	NM_017891	C1orf159	Chromosome 1 open reading frame 159	-
Hs.2490	NM_033292	CASP1	Caspase 1, apoptosis-related cysteine peptidase (interleukin 1, beta, convertase)	ICE, IL1BC, P45
Hs.368982	NM_032982	CASP2	Caspase 2, apoptosis-related cysteine peptidase	CASP-2, ICH1, NEDD-2, NEDD2, PPP1R57
Hs.141125	NM_004346	CASP3	Caspase 3, apoptosis-related cysteine peptidase	CPP32, CPP32B, SCA-1
Hs.654616	NM_032992	CASP6	Caspase 6, apoptosis-related cysteine peptidase	MCH2
Hs.9216	NM_001227	CASP7	Caspase 7, apoptosis-related cysteine peptidase	CASP-7, CMH-1, ICE-LAP3, LICE2, MCH3
Hs.329502	NM_001229	CASP9	Caspase 9, apoptosis-related cysteine peptidase	APAF-3, APAF3, ICE-LAP6, MCH6, PPP1R56
Hs.743398	NM_213607	CCDC103	Coiled-coil domain containing 103	CILD17, PR46b, SMH
Hs.472860	NM_001250	CD40	CD40 molecule, TNF receptor superfamily member 5	Bp50, CDW40, TNFRSF5, p50
Hs.592244	NM_000074	CD40LG	CD40 ligand	CD154, CD40L, HIGM1, IGM, IMD3, T-BAM, TNFSF5, TRAP, gp39, hCD40L
Hs.731912	NM_003879	CFLAR	CASP8 and FADD-like apoptosis regulator	CASH, CASP8AP1, CLARP, Casper, FLAME, FLAME-1, FLAME1, FLIP, I-FLICE, MRIT, c-FLIP, c-FLIPL, c-FLIPR, c-FLIPS
Hs.351327	NM_017828	COMMD4	COMM domain containing 4	-
Hs.520898	NM_001908	CTSB	Cathepsin B	APPS, CPSB
Hs.181301	NM_004079	CTSS	Cathepsin S	-
Hs.578973	NM_015247	CYLD	Cylindromatosis (turban tumor syndrome)	BRSS, CDMT, CYLD1, CYLDI, EAC, MFT, MFT1, SBS, TEM, USPL2
Hs.32949	NM_005218	DEFB1	Defensin, beta 1	BD1, DEFB-1, DEFB101, HBD1
Hs.654567	NM_005848	DENND4A	DENN/MADD domain containing 4A	IRLB, MYCPBP
Hs.484782	NM_004401	DFFA	DNA fragmentation factor, 45kDa, alpha polypeptide	DFF-45, DFF1, ICAD
Hs.100058	NM_006426	DPYSL4	Dihydropyrimidinase-like 4	CRMP3, DRP-4, ULIP4
Hs.158688	NM_015904	EIF5B	Eukaryotic translation initiation factor 5B	IF2
Hs.208124	NM_000125	ESR1	Estrogen receptor 1	ER, ESR, ESRA, ESTRR, Era, NR3A1
Hs.244139	NM_000043	FAS	Fas (TNF receptor superfamily, member 6)	ALPS1A, APO-1, APT1, CD95, FAS1, FASTM, TNFRSF6
Hs.2007	NM_000639	FASLG	Fas ligand (TNF superfamily, member 6)	ALPS1B, APT1LG1, APTL, CD178, CD95-L, CD95L, FASL, TNFSF6
Hs.87236	NM_012188	FOXI1	Forkhead box I1	FKH10, FKHL10, FREAC-6, FREAC6, HFH-3, HFH3
Hs.1437	NM_000152	GAA	Glucosidase, alpha; acid	LYAG
Hs.80409	NM_001924	GADD45A	Growth arrest and DNA-damage-inducible, alpha	DDIT1, GADD45
Hs.269027	NM_014568	GALNT5	UDP-N-acetyl-alpha-D-galactosamine:polypeptide N-acetylgalactosaminyltransferase 5 (GalNAc-T5)	GALNAC-T5, GALNACT5
Hs.444356	NM_002086	GRB2	Growth factor receptor-bound protein 2	ASH, EGFRBP-GRB2, Grb3-3, MST084, MSTP084, NCKAP2
Hs.29169	NM_024610	HSPBAP1	HSPB (heat shock 27kDa) associated protein 1	PASS1
Hs.518450	NM_002111	HTT	Huntingtin	HD, IT15
Hs.856	NM_000619	IFNG	Interferon, gamma	IFG, IFI
Hs.160562	NM_000618	IGF1	Insulin-like growth factor 1 (somatomedin C)	IGF-I, IGF1A, IGFI
Hs.714012	NM_000875	IGF1R	Insulin-like growth factor 1 receptor	CD221, IGFIR, IGFR, JTK13
Hs.716962	NM_000207	INS	Insulin	IDDM2, ILPR, IRDN, MODY10
Hs.652148	NM_001145805	IRGM	Immunity-related GTPase family, M	IFI1, IRGM1, LRG-47, LRG47
Hs.733790	NM_020655	JPH3	Junctophilin 3	CAGL237, HDL2, JP-3, JP3, TNRC22
Hs.484111	NM_014592	KCNIP1	Kv channel interacting protein 1	KCHIP1, VABP
Hs.643440	NM_002361	MAG	Myelin associated glycoprotein	GMA, S-MAG, SIGLEC-4A, SIGLEC4A
Hs.632273	NM_181509	MAP1LC3A	Microtubule-associated protein 1 light chain 3 alpha	ATG8E, LC3, LC3A, MAP1ALC3, MAP1BLC3
Hs.522924	NM_002750	MAPK8	Mitogen-activated protein kinase 8	JNK, JNK-46, JNK1, JNK1A2, JNK21B1, 2, PRKM8, SAPK1, SAPK1c
Hs.632486	NM_021960	MCL1	Myeloid cell leukemia sequence 1 (BCL2-related)	BCL2L3, EAT, MCL1-ES, MCL1L, MCL1S, Mcl-1, TM, bcl2-L-3, mcl1, EAT
Hs.618430	NM_003998	NFKB1	Nuclear factor of kappa light polypeptide gene enhancer in B-cells 1	EBP-1, KBF1, NF-kB1, NF-kappa-B, NF-kappaB, NFKB-p105, NFKB-p50, NFkappaB, p105, p50
Hs.513667	NM_003946	NOL3	Nucleolar protein 3 (apoptosis repressor with CARD domain)	ARC, FCM, MYP, NOP, NOP30
Hs.553833	NM_001004467	OR10J3	Olfactory receptor, family 10, subfamily J, member 3	OR1-25, OR10J3P
Hs.177766	NM_001618	PARP1	Poly (ADP-ribose) polymerase 1	ADPRT, ADPRT 1, ADPRT1, ARTD1, PARP, PARP-1, PPOL, pADPRT-1
Hs.409412	NM_005484	PARP2	Poly (ADP-ribose) polymerase 2	ADPRT2, ADPRTL2, ADPRTL3, ARTD2, PARP-2, pADPRT-2
Hs.464971	NM_002647	PIK3C3	Phosphoinositide-3-kinase, class 3	VPS34, hVps34
Hs.171844	NM_006505	PVR	Poliovirus receptor	CD155, HVED, NECL5, Necl-5, PVS, TAGE4
Hs.632469	NM_020387	RAB25	RAB25, member RAS oncogene family	CATX-8, RAB11C
Hs.463642	NM_003161	RPS6KB1	Ribosomal protein S6 kinase, 70kDa, polypeptide 1	PS6K, S6K, S6K-beta-1, S6K1, STK14A, p70 S6KA, p70(S6K)-alpha, p70-S6K, p70-alpha
Hs.442337	NM_176823	S100A7A	S100 calcium binding protein A7A	NICE-2, S100A15, S100A7L1, S100A7f
Hs.21374	NM_000345	SNCA	Synuclein, alpha (non A4 component of amyloid precursor)	NACP, PARK1, PARK4, PD1
Hs.48513	NM_006038	SPATA2	Spermatogenesis associated 2	PD1, tamo
Hs.724025	NM_003900	SQSTM1	Sequestosome 1	A170, OSIL, PDB3, ZIP3, p60, p62, p62B
Hs.202676	NM_014258	SYCP2	Synaptonemal complex protein 2	SCP2
Hs.189782	NM_018202	TMEM57	Transmembrane protein 57	MACOILIN
Hs.241570	NM_000594	TNF	Tumor necrosis factor	DIF, TNF-alpha, TNFA, TNFSF2
Hs.213467	NM_003844	TNFRSF10A	Tumor necrosis factor receptor superfamily, member 10a	APO2, CD261, DR4, TRAILR-1, TRAILR1
Hs.81791	NM_002546	TNFRSF11B	Tumor necrosis factor receptor superfamily, member 11b	OCIF, OPG, TR1
Hs.279594	NM_001065	TNFRSF1A	Tumor necrosis factor receptor superfamily, member 1A	CD120a, FPF, MS5, TBP1, TNF-R, TNF-R-I, TNF-R55, TNFAR, TNFR1, TNFR1-d2, TNFR55, TNFR60, p55, p55-R, p60
Hs.740601	NM_000546	TP53	Tumor protein p53	BCC7, LFS1, P53, TRP53
Hs.522506	NM_021138	TRAF2	TNF receptor-associated factor 2	MGC:45012, TRAP, TRAP3
Hs.134406	NM_017853	TXNL4B	Thioredoxin-like 4B	DLP, Dim2
Hs.47061	NM_003565	ULK1	Unc-51-like kinase 1 (C. elegans)	ATG1, ATG1A, UNC51, Unc51.1, hATG1
Hs.736565	NM_001167	XIAP	X-linked inhibitor of apoptosis	API3, BIRC4, IAP-3, ILP1, MIHA, XLP2, hIAP-3, hIAP3

## Sheet: Table S2_2
Table S2_2. List of 16 genes significantly modulated in scramble and siSTAT3 groups
		scramble compared to non-infected		siSTAT3 compared to non-infected
Gene symbol	Functional Gene Grouping	Fold Regulation	p-value	Fold Regulation	p-value
APAF1	Pro-Apoptotic	-2.1261	0.046925	-1.8454	0.004535
BIRC3	Anti-apoptotic	6.6121	0.001659	3.907	0.000205
BMF	Pro-Necrotic/Pro-Apoptotic	-3.3209	0.000978	-1.2989	0.028894
CASP2	Anti-apoptotic	-2.4087	0.03391	-2.5151	0.023372
CASP6	Pro-Apoptotic	-2.1708	0.085805	-2.4747	0.052288
CFLAR	Pro-Apoptotic	3.0142	0.001137	2.644	0.00031
CYLD	Pro-Necrotic/Pro-Apoptotic	-1.4388	0.013039	1.4006	0.039537
IFNG	Autophagy	26.6322	0.005196	200.77	0.051269
IGF1	Autophagy	-356.618	0.001813	-314.577	0.001815
MAG	Necrosis	-1.9073	0.045605	-2.6708	0.021625
MCL1	Anti-Apoptotic	2.0445	0.003651	2.7436	7.9e-05
NFKB1	Autophagy	2.1412	0.046442	1.94	0.008471
PARP1	Pro-Necrotic/Pro-Apoptotic	-5.3575	0.000884	-10.1772	0.000561
TNF	Pro-Necrotic/Pro-Apoptotic	12.1687	7e-06	66.5361	0.000365
TNFRSF11B	Anti-apoptotic	39.1724	0.000458	9.1223	0.000197
TP53	Autophagy	-2.0348	0.02378	-2.6523	0.010439

## Sheet: Table S2_3
Table S2_3. Variation of cytokines profile in human primary macrophages infected with H37Rv for 24h.
	Scramble-NI		Scramble-H37Rv		siSTAT3-NI		siSTAT3-H37Rv
	Average (pg/mL)	STD	Average (pg/mL)	STD	Average (pg/mL)	STD	Average (pg/mL)	STD
EGF	1.178	0.298649	4.911	0.682684	0.583667	0.541241	7.69567	0.441345
Eotaxin	0.563	0	0.938667	0.0618493	0.667667	0.0861181	0.89	0.112174
FGF-basic	2.663	0.0571577	3.039	0.129965	2.495	0.17874	3.225	0.0873098
G-CSF	ND		117.162	27.4112	ND		597.557	110.777
GM-CSF	1.53867	0.0130512	163.618	23.9374	1.571	0.0034641	436.052	38.0691
HGF	18.2043	3.233	43.4423	2.47972	20.198	5.96134	44.635	1.74706
IFN-α	31.0807	8.35488	44.3107	4.91672	41.609	3.11363	43.5293	3.59145
IFN-γ	0.890667	0.0685006	2.66767	0.175523	1.364	0.0530283	10.4027	5.12511
IL-1β	2.18867	0.169913	168.457	14.2785	2.721	0.271529	195.364	22.5505
IL1-RA	1548.04	393.39	3420.96	557.666	842.25	48.3633	2391.24	197.793
IL-2	0.1895	0.0346482	1.21333	0.308884	ND		1.79067	0.192365
IL-2R	ND		89.4663	7.87712	ND		122.281	2.8521
IL-4	3.21067	0.375663	11.509	0.822246	5.66967	1.16477	12.7	0.879859
IL-5	0.240667	0.023094	0.715	0.0857146	0.470667	0.108933	1.26833	0.0185023
IL-6	2.31533	0.2785	171.94	14.0872	6.027	0.971955	4466.53	683.723
IL-7	4.139	0.587577	12.4937	1.55323	4.094	1.3841	17.1803	0.523059
IL-8	412.449	250.17	11842.5	2325.3	1037.59	560.639	10344.1	2288.11
IL-10	0.367	0.0805047	173.807	17.3125	0.455667	0.13004	94.3267	14.6661
IL-12	3.271	0.859842	50.481	5.31092	14.975	3.95055	56.045	7.40636
IL-13	ND		ND		ND		ND
IL-15	3.898	1.1724	21.4833	0.913096	2.9875	0.795495	34.7753	5.44754
IL-17	ND		ND		ND		1.2445	0.569221
IP-10	8.32567	1.48457	5.014	0.987819	15.27	1.67344	9.69833	2.63096
MCP-1	4108.32	2332.29	3902.38	1333.24	7010.71	1674.84	2197.95	761.07
MIG	ND		10.718	0.259513	4.37233	1.49735	11.9467	0.932021
MIP-1α	19.1063	7.52801	3938.87	63.4399	19.6583	2.61542	4006.77	101.34
MIP-1β	67.056	16.0884	3501.88	554.38	54.7847	5.17254	5329.55	633.335
RANTES	5.749	0.302675	11.8653	3.56318	4.95633	0.126729	12.906	2.37275
TNF-α	1.03067	0.167384	1026.87	116.306	1.78067	0.231504	4990.44	596.325
VEGF	7.68467	1.23274	29.0803	1.87566	8.28467	1.21284	38.7247	0.824336
	ND: No-detectable
	STD: Standard Deviation

## Sheet: Table S2_4
Table S2_4. Variation of cytokine profile in siSTAT3 human primary macrophages compared to scramble upon M. tuberculosis infection.
	scramble		siSTAT3
	Average (pg/mL)	STD	Average (pg/mL)	STD	p-value
EGF	4.911	0.682684	7.69567	0.441345	0.00404515
Eotaxin	0.938667	0.0618493	0.89	0.112174	0.546451
FGF-basic	3.039	0.129965	3.225	0.0873098	0.108745
G-CSF	117.162	27.4112	597.557	110.777	0.00188082
GM-CSF	163.618	23.9374	436.052	38.0691	0.000466322
HGF	43.4423	2.47972	44.635	1.74706	0.533245
IFN-α	44.3107	4.91672	43.5293	3.59145	0.834995
IFN-γ	2.66767	0.175523	10.4027	5.12511	0.0592615
IL-1β	168.457	14.2785	195.364	22.5505	0.155728
IL1-RA	3420.96	557.666	2391.24	197.793	0.0393859
IL-2	1.21333	0.308884	1.79067	0.192365	0.0514788
IL-2R	89.4663	7.87712	122.281	2.8521	0.00246433
IL-4	11.509	0.822246	12.7	0.879859	0.161875
IL-5	0.715	0.0857146	1.26833	0.0185023	0.000397999
IL-6	171.94	14.0872	4466.53	683.723	0.00127214
IL-7	12.4937	1.55323	17.1803	0.523059	0.00774498
IL-8	11842.5	2325.3	10344.1	2288.11	0.470825
IL-10	173.807	17.3125	94.3267	14.6661	0.00372701
IL-12	50.481	5.31092	56.045	7.40636	0.349947
IL-13	ND		ND
IL-15	21.4833	0.913096	34.7753	5.44754	0.0140532
IL-17	ND		1.2445	0.569221
IP-10	5.014	0.987819	9.69833	2.63096	0.0446946
MCP-1	3902.38	1333.24	2197.95	761.07	0.126831
MIG	10.718	0.259513	11.9467	0.932021	0.0926883
MIP-1α	3938.87	63.4399	4006.77	101.34	0.380997
MIP-1β	3501.88	554.38	5329.55	633.335	0.0197578
RANTES	11.8653	3.56318	12.906	2.37275	0.695356
TNF-α	1026.87	116.306	4990.44	596.325	0.000349608
VEGF	29.0803	1.87566	38.7247	0.824336	0.00123163
	ND: No-detectable
	STD: Standard Deviation
